# Supplementary material for: Protein Profiling of Psittacanthus calyculatus during Mesquite Infection
Source: Plants (Basel). 2023 Jan 19;12(3):464. doi: 10.3390/plants12030464 (PMC9920738; doi:10.3390/plants12030464)
Supplement: Supplementary file 1 [file plants-12-00464-s001.zip]

Archive with 1 entries (1 files):
- plants-2102592-supplementary.xlsx
